# Supplementary material for: Serum High-Mobility Group Box 1 and Heme Oxygenase-1 as Biomarkers in COVID-19 Patients at Hospital Admission
Source: Int J Mol Sci. 2023 Aug 24;24(17):13164. doi: 10.3390/ijms241713164 (PMC10488018; doi:10.3390/ijms241713164)
Supplement: Supplementary file 1 [file ijms-24-13164-s001.zip]

Archive with 1 entries (1 files):
- ijms-2490697-supplementary.pdf
